# Supplementary material for: Applying Active Learning to the Screening of Molecular Oxygen Evolution Catalysts
Source: Molecules. 2021 Oct 21;26(21):6362. doi: 10.3390/molecules26216362 (PMC8588390; doi:10.3390/molecules26216362)
Supplement: Supplementary file 1 [file molecules-26-06362-s001.zip]

Archive with 1 entries (1 files):
- molecules-1386849-supplementary.pdf
